# Supplementary material for: The Diagnostic Performance of Transvaginal Ultrasound for Posterior Compartment Endometriosis Compared to Laparoscopic and Histopathological Findings: A Systematic Review
Source: Healthcare (Basel). 2025 Oct 10;13(20):2548. doi: 10.3390/healthcare13202548 (PMC12563166; doi:10.3390/healthcare13202548)
Supplement: Supplementary file 1 [file healthcare-13-02548-s001.zip]

Archive with 1 entries (1 files):
- healthcare-3871171-supplementary.pdf
